# Supplementary material for: Prevalence and risk factors associated with SARS-CoV-2 infections among veterinary practitioners and dogs patients, June-August 2020, Lagos, Nigeria
Source: One Health Outlook. 2022 Mar 24;4:4. doi: 10.1186/s42522-022-00062-1 (PMC8942610; doi:10.1186/s42522-022-00062-1)
Supplement: Supplementary file 1 — Additional file 1: A Microsoft excel xlsx file format. Social demographic distribution of veterinary practitioner respondents during our study from June to August 2020. This file shows the data from which figure 2 was derived and also showed the selected LGA in which Figure 1 highlights. The COVID-19 status response and the LGA of residents of respondents are indicates on column C and G of the spreadsheet respectively. [file 42522_2022_62_MOESM1_ESM.xlsx]

## Sheet: Sheet1
1. Initials of respondents	2. Sex	2b. Covid-19 Status	3. Age of respondent	4. Name of clinic or department	Type of clinic	5. LGA of resident	6. Residential location	7. Marital status	8. Number of persons living with you in resident	9. Cadre of staff	9b. Specify	10. Educational qualification (pick the highest qualification)	11. Number of years as veterinary practitioner	12. Do you work within the clinic area?	13. Do you have close contact with canine patient when they visit clinic?	wash regularly with alcohol based sanitizers	Good hand washing hygiene	Wearing face mask when close to people	Social distancing	growing to crowded places during these pandemic?	washing hands with soap or sanitizers after attending to patients	Cleaning examination table with disinfectant after attending to animals in your clinic?
M. T	Female	P	25	Clinic 3	Private	Lagos island	Urban	Single	4	Vet. Doctor		Tertiary	2	No	No	Yes	Yes	No	Yes	No	Yes	No
E.C	Female	N	35	Clinic 5	Private	Ikeja	Urban	Married	5	Others		Tertiary	10	No	No	Yes	Yes	No	Yes	No	Yes	No
A.F	Female	N	23	Clinic 1	Government	Ikorodu	Semi-Urban	Single	2	Vet. Doctor		Tertiary	1	Yes	No	No	Yes	No	No	Yes	No	No
Aj	Male	P	26	Clinic 3	Private	Ikeja	Urban	Single	2	Vet. Doctor		Tertiary	1	Yes	No	No	Yes	No	No	Yes	No	No
P. J	Male	N	26	Clinic 4	Government	Ikeja	Urban	Single	6	Vet. Doctor		Tertiary	1	Yes	No	Yes	Yes	Yes	Yes	Yes	Yes	No
E. N T	Female	P	23	Clinic 3	Private	Ikeja	Urban	Single	2	Others		Tertiary	2	Yes	No	Yes	Yes	Yes	Yes	Yes	Yes	No
A. I	Female	N	32	Clinic 2	Private	Ikorodu	Semi-Urban	Married	3	Others		Tertiary	2	Yes	No	Yes	No	No	No	No	Yes	Yes
N.N	Female	N	50	Clinic 4	Gesverrneet	Ikeja	Semi-Urban	Married	3	Others	Cleaner	bellow tertiary	8	Yes	No	Yes	No	No	No	No	Yes	Yes
L.M	Male	N	55	Clinic 1	Governmnet	Ikorodu	Semi-Urban	Married	4	Others	Day and night watchman	bellow tertiary	8	Yes	No	Yes	No	No	No	No	Yes	Yes
Rose	Female	N	35	Clinic 5	Private	Ikeja	Urban	Married		Others		bellow tertiary	8	Yes	No	Yes	No	No	No	No	Yes	Yes
Dr Adesope A.	Female	N	33	Clinic 7	Government	Lagos island	Urban	Married	3	Vet. Doctor		Tertiary	8	Yes	No	Yes	No	No	No	No	Yes	Yes
B.P	Female	N	38	Clinic 5	Private	Ikeja	Urban	Single	2	Others	Dog handler	bellow tertiary	10	Yes	No	Yes	No	No	No	No	Yes	Yes
A. P	Female	N	34	Clinic 5	Private	Ikeja	Urban	Married		Others		bellow tertiary	10	Yes	No	No	No	Yes	No	No	Yes	Yes
D.T	Male	N	47	Clinic 5	Private	Ikeja	Urban	Married	5	Others		Tertiary	10	Yes	No	No	No	Yes	No	No	Yes	Yes
Dr. A.S.T	Male	N	45	Clinic 8	Government	Lagos island	Urban	Married	4	Vet. Doctor		Tertiary	18	Yes	No	No	No	Yes	No	No	Yes	Yes
Ol	Male	N	54	Clinic 6	Government	Badagry	Semi-Urban	Married	24	Vet. Doctor		Tertiary	26	Yes	No	No	No	Yes	No	No	Yes	Yes
D.A	Female	N	25	Clinic 2	Private	Ikorodu	Semi-Urban	Single	8	Others	Cleaner	bellow tertiary	1	No	Yes	No	No	Yes	No	No	Yes	Yes
I. S	Male	P	26	Clinic 3	Private	Ikeja	Urban	Single	1	Vet. Doctor		Tertiary	1	No	Yes	No	No	Yes	No	No	Yes	Yes
Dr. Agwamba f	Female	N	23	Clinic 1	Government	Ikorodu	Semi-Urban	Single	2	Vet. Doctor		Tertiary	1	No	Yes	Yes	Yes	Yes	No	No	Yes	Yes
B. K	Male	N	52	Clinic 6	Government	Badagry	Semi-Urban	Married	8			Tertiary	5	No	Yes	Yes	Yes	Yes	No	No	Yes	Yes
R. A	Female	N	35	Clinic 5	Private	Ikeja	Urban	Married		Others		bellow tertiary	8	No	Yes	Yes	No	No	Yes	No	Yes	Yes
M	Male	N	45	Clinic 5	Private	Ikeja	Urban	Married		Vet. Doctor		bellow tertiary	10	No	Yes	Yes	Yes	No	Yes	No	Yes	Yes
B.B.D	Male	N	42	Clinic 9	Private	Ikorodu	Semi-Urban	Married	2	Others		Tertiary	14	No	Yes	Yes	No	No	Yes	No	Yes	Yes
B.O	Male	N	42	Clinic 9	Private	Ikorodu	Semi-Urban	Married	2	Others		Tertiary	14	No	Yes	Yes	Yes	No	Yes	No	Yes	Yes
o. k	Male	P	42	Clinic 4	Government	Ikeja	Urban	Married	2	Vet. Doctor		Tertiary	14	No	Yes	No	Yes	Yes	Yes	No	Yes	Yes
Dr O. F	Male	P	42	Clinic 4	Government	Ikeja	Urban	Married	2	Vet. Doctor		Tertiary	14	No	Yes	No	Yes	Yes	Yes	No	Yes	Yes
O.o	Male	P	50	Clinic 4	Government	Ikeja	Semi-Urban	Married	1	Others	Gateman	bellow tertiary	15	No	Yes	Yes	Yes	Yes	Yes	No	Yes	Yes
Omo	Male	N	50	Clinic 4	Government	Ikeja	Semi-Urban	Married	1	Others	Gateman	bellow tertiary	15	No	Yes	Yes	Yes	Yes	Yes	No	Yes	Yes
Dr. A. S	Male	N	45	Clinic 8	Government	Lagos island	Urban	Married	4	Vet. Doctor		Tertiary	18	No	Yes	Yes	Yes	Yes	Yes	No	Yes	Yes
Dr ku	Male	N	51	Clinic 7	Government	Lagos island	Semi-Urban	Married		Vet. Doctor		Tertiary	21	No	Yes	Yes	Yes	Yes	Yes	No	Yes	Yes
I. D	Female	N	20	Clinic 4	Government	Ikeja	Urban	Single	5	Vet. Doctor		Tertiary	0	Yes	Yes	Yes	Yes	Yes	Yes	No	Yes	Yes
Iwuchukwu D	Female	N	20	Clinic 4	Government	Ikeja	Urban	Single	5	Vet. Doctor		Tertiary	0	Yes	Yes	Yes	Yes	Yes	Yes	No	Yes	Yes
D. R	Female	N	25	Clinic 2	Private	Ikorodu	Semi-Urban	Single	8	Others	Cleaner	bellow tertiary	1	Yes	Yes	Yes	Yes	Yes	Yes	No	Yes	Yes
M. L	Male	N	27	Clinic 4	Government		Urban	Single	3	Others		Tertiary	1	Yes	Yes	Yes	Yes	Yes	Yes	No	Yes	Yes
M.A.K	Male	N	27	Clinic 4	Government		Urban	Single	3	Others		Tertiary	1	Yes	Yes	Yes	Yes	Yes	Yes	No	Yes	Yes
I. A	Male	P	26	Clinic 3	Private	Ikeja	Urban	Single	1	Vet. Doctor		Tertiary	1	Yes	Yes	Yes	Yes	Yes	Yes	No	Yes	Yes
A.f	Female	N	23	Clinic 1	Government	Ikorodu	Semi-Urban	Single	2	Vet. Doctor		Tertiary	1	Yes	Yes	Yes	Yes	Yes	Yes	No	Yes	Yes
Agwamba f c	Female	N	23	Clinic 1	Government	Ikorodu	Semi-Urban	Single	2	Vet. Doctor		Tertiary	1	Yes	Yes	Yes	Yes	Yes	Yes	No	Yes	Yes
Ajao K	Male	P	26	Clinic 3	Private	Ikeja	Urban	Single	2	Vet. Doctor		Tertiary	1	Yes	Yes	Yes	Yes	Yes	Yes	No	Yes	Yes
P. A	Male	N	26	Clinic 4	Government	Ikeja	Urban	Single	6	Vet. Doctor		Tertiary	1	Yes	Yes	Yes	Yes	Yes	Yes	No	Yes	Yes
C. U	Male	P	27	Clinic 3	Private	Ikeja	Urban	Single	0	Others		Tertiary	2	Yes	Yes	Yes	Yes	Yes	Yes	No	Yes	Yes
Charles u	Male	P	27	Clinic 3	Private	Ikeja	Urban	Single	0	Others		Tertiary	2	Yes	Yes	Yes	Yes	Yes	Yes	No	Yes	Yes
E. T	Female	P	23	Clinic 3	Private	Ikeja	Urban	Single	2	Others		Tertiary	2	Yes	Yes	Yes	Yes	Yes	Yes	No	Yes	Yes
A.J	Female	N	32	Clinic 2	Private	Ikorodu	Semi-Urban	Married	3	Others		Tertiary	2	Yes	Yes	Yes	Yes	Yes	Yes	No	Yes	Yes
A. O	Female	P	21	Clinic 3	Private	Ikeja	Urban	Single	2	Vet. Doctor		Tertiary	2	Yes	Yes	Yes	Yes	Yes	Yes	No	Yes	Yes
A.M	Female	P	21	Clinic 3	Private	Ikeja	Urban	Single	2	Vet. Doctor		Tertiary	2	Yes	Yes	Yes	Yes	Yes	Yes	No	Yes	Yes
M. A	Female	P	25	Clinic 3	Private	Lagos island	Urban	Single	4	Vet. Doctor		Tertiary	2	Yes	Yes	Yes	Yes	Yes	Yes	No	Yes	Yes
O.T	Male	N	26	Clinic 9	Private	Ikeja	Semi-Urban	Single	5	Vet. Doctor		Tertiary	2	Yes	Yes	Yes	Yes	Yes	Yes	No	Yes	Yes
Dr Ogunbiyi t	Male	N	26	Clinic 9	Private	Ikeja	Semi-Urban	Single	5	Vet. Doctor		Tertiary	2	Yes	Yes	Yes	Yes	Yes	Yes	No	Yes	Yes
P. i	Female	P	45	Clinic 4	Government	Ikeja	Urban	Married	6	Others	Cleaner	bellow tertiary	3	Yes	Yes	Yes	Yes	Yes	Yes	No	Yes	Yes
Pau	Female	P	45	Clinic 4	Government	Ikeja	Urban	Married	6	Others	Cleaner	bellow tertiary	3	Yes	Yes	Yes	Yes	Yes	Yes	No	Yes	Yes
P. P	Female	N	21	Clinic 2	Private	Ikorodu	Semi-Urban	Single	2	Others		Tertiary	3	Yes	Yes	Yes	Yes	Yes	Yes	No	Yes	Yes
P	Female	N	21	Clinic 2	Private	Ikorodu	Semi-Urban	Single	2	Others		Tertiary	3	Yes	Yes	Yes	Yes	Yes	Yes	No	Yes	Yes
Dr abi	Male	N	28	Clinic 2	Prevate	Ikorodu	Urban	Single	6	Vet. Doctor		Tertiary	3	Yes	Yes	Yes	Yes	Yes	Yes	No	Yes	Yes
Dr A.B	Male	N	28	Clinic 2	Private	Ikorodu	Urban	Single	6	Vet. Doctor		Tertiary	3	Yes	Yes	Yes	Yes	Yes	Yes	No	Yes	Yes
J. k	Male	P	28	Clinic 4	Government	Ikeja	Semi-Urban	Single	5	Vet. Doctor		Tertiary	4	Yes	Yes	Yes	Yes	Yes	Yes	No	Yes	Yes
J.C	Male	P	28	Clinic 4	Government	Ikeja	Semi-Urban	Single	5	Vet. Doctor		Tertiary	4	Yes	Yes	Yes	Yes	Yes	Yes	No	Yes	Yes
B. R	Male	N	52	Clinic 6	Government	Badagry	Semi-Urban	Married	8	Others		Tertiary	5	Yes	Yes	Yes	Yes	Yes	Yes	No	Yes	Yes
B	Female	N	38	Clinic 5	Private	Ikeja	Urban	Married	2	Others		bellow tertiary	8	Yes	Yes	Yes	Yes	Yes	Yes	No	Yes	Yes
B.R	Female	N	38	Clinic 5	Private	Ikeja	Urban	Married	2	Others		bellow tertiary	8	Yes	Yes	Yes	Yes	Yes	Yes	No	Yes	Yes
N. P	Female	N	50	Clinic 4	Gesverrnent	Ikeja	Semi-Urban	Married	3	Others	Cleaner	bellow tertiary	8	Yes	Yes	Yes	No	No	No	Yes	Yes	Yes
L. M	Male	N	55	Clinic 1	Governmnet	Ikorodu	Semi-Urban	Married	4	Others	Day and night watchman	bellow tertiary	8	Yes	Yes	Yes	No	No	No	Yes	Yes	Yes
C.B	Female	N	37	Clinic 5	Private	Ikeja	Urban	Married	4	Others		bellow tertiary	8	Yes	Yes	Yes	Yes	No	No	Yes	Yes	Yes
Comfort b	Female	N	37	Clinic 5	Private	Ikeja	Urban	Married	4	Others		bellow tertiary	8	Yes	Yes	Yes	No	No	No	Yes	Yes	Yes
A.A.A	Female	N	33	Clinic 7	Government	Lagos island	Urban	Married	3	Vet. Doctor		Tertiary	8	Yes	Yes	Yes	No	No	No	Yes	Yes	Yes
A.A	Male	N	29	Clinic 5	Private	Ikeja	Urban	Single	5	Vet. Doctor		Tertiary	8	Yes	Yes	Yes	Yes	No	No	Yes	Yes	Yes
A	Male	N	29	Clinic 5	Private	Ikeja	Urban	Single	5	Vet. Doctor		Tertiary	8	Yes	Yes	No	No	Yes	No	Yes	Yes	Yes
Dr. Ajayi T	Male	P	35	Clinic 3	Private	Ikeja	Urban	Married	2	Vet. Doctor		Tertiary	9	Yes	Yes	No	No	Yes	No	Yes	Yes	Yes
Dr. P	Male	P	35	Clinic 3	Private	Ikeja	Urban	Married	2	Vet. Doctor		Tertiary	9	Yes	Yes	No	Yes	Yes	Yes	Yes	Yes	Yes
Dr. Aja	Male	P	35	Clinic 3	Private	Ikeja	Urban	Married	2	Vet. Doctor		Tertiary	9	Yes	Yes	No	Yes	Yes	Yes	Yes	Yes	Yes
A.T	Male	P	35	Clinic 3	Private	Ikeja	Urban	Married	2	Vet. Doctor		Tertiary	9	Yes	Yes	Yes	Yes	Yes	Yes	Yes	Yes	Yes
M.O	Male	N	37	Clinic 9	Private	Ikorodu	Urban	Married	6	Vet. Doctor		Tertiary	9	Yes	Yes	Yes	Yes	Yes	Yes	Yes	Yes	Yes
Dr. O.O	Male	N	37	Clinic 9	Private	Ikorodu	Urban	Married	6	Vet. Doctor		Tertiary	9	Yes	Yes	Yes	Yes	Yes	Yes	Yes	Yes	Yes
Blessing p	Female	N	38	Clinic 5	Private	Ikeja	Urban	Single	2	Others	Dog handler	bellow tertiary	10	Yes	Yes	Yes	Yes	Yes	Yes	Yes	Yes	Yes
L.O	Male	N	40	Clinic 5	Private	Ikeja	Urban	Married	3	Others	Dog handler	bellow tertiary	10	Yes	Yes	Yes	Yes	Yes	Yes	Yes	Yes	Yes
Lawal o	Male	N	40	Clinic 5	Private	Ikeja	Urban	Married	3	Others	Dog handler	bellow tertiary	10	Yes	Yes	Yes	Yes	Yes	Yes	Yes	Yes	Yes
Ada o	Female	N	34	Clinic 5	Private	Ikeja	Urban	Married		Others		bellow tertiary	10	Yes	Yes	Yes	Yes	Yes	Yes	Yes	Yes	Yes
M	Male	N	45	Clinic 5	Private	Ikeja	Urban	Married		Vet. Doctor		bellow tertiary	10	Yes	Yes	Yes	Yes	Yes	Yes	Yes	Yes	Yes
Elina chrinius	Female	N	35	Clinic 5	Private	Ikeja	Urban	Married	5	Others		Tertiary	10	Yes	Yes	Yes	Yes	Yes	Yes	Yes	Yes	Yes
Danni t	Male	N	47	Clinic 5	Private	Ikeja	Urban	Married	5	Others		Tertiary	10	Yes	Yes	Yes	Yes	Yes	Yes	Yes	Yes	Yes
G.A	Male	N	40	Clinic 9	Private	Ikeja	Urban	Married	12	Others		Tertiary	10	Yes	Yes	Yes	Yes	Yes	Yes	Yes	Yes	Yes
G. A	Male	N	40	Clinic 9	Private	Ikeja	Urban	Married	12	Others		Tertiary	10	Yes	Yes	Yes	Yes	Yes	Yes	Yes	Yes	Yes
o. B	Male	P	47	Clinic 4	Government	Badagry	Urban	Married	5	Vet. Doctor		Tertiary	10	Yes	Yes	Yes	Yes	Yes	Yes	Yes	Yes	Yes
Dr. Omoniyi B	Male	P	47	Clinic 4	Government	Badagry	Urban	Married	5	Vet. Doctor		Tertiary	10	Yes	Yes	Yes	Yes	Yes	Yes	Yes	Yes	Yes
S. r	Male	N	45	Clinic 1	Government	Ikorodu	Semi-Urban	Married	4	Others		Tertiary	12	Yes	Yes	Yes	Yes	Yes	Yes	Yes	Yes	Yes
S.R	Male	N	45	Clinic 1	Government	Ikorodu	Semi-Urban	Married	4	Others		Tertiary	12	Yes	Yes	Yes	No	Yes	Yes	Yes	Yes	Yes
A.J	Male	N	36	Clinic 9	Private	Ikorodu	Urban	Married	4	Others		Tertiary	12	Yes	Yes	Yes	Yes	Yes	Yes	Yes	Yes	Yes
A.T	Male	N	36	Clinic 9	Private	Ikorodu	Urban	Married	4	Others		Tertiary	12	Yes	Yes	Yes	Yes	Yes	Yes	Yes	Yes	Yes
S. b	Male	N	35	Clinic 4	Government	Ikeja	Urban	Married	8	Others		Tertiary	12	Yes	Yes	Yes	Yes	Yes	Yes	Yes	Yes	Yes
S.E	Male	N	35	Clinic 4	Government	Ikeja	Urban	Married	8	Others		Tertiary	12	Yes	Yes	Yes	Yes	Yes	Yes	Yes	Yes	Yes
O.A	Female	N	36	Clinic 9	Private	Ikeja	Urban	Married	3	Vet. Doctor		Tertiary	12	Yes	Yes	Yes	Yes	Yes	Yes	Yes	Yes	Yes
Dr. Ob	Female	N	36	Clinic 9	Private	Ikeja	Urban	Married	3	Vet. Doctor		Tertiary	12	Yes	Yes	Yes	Yes	Yes	Yes	Yes	Yes	Yes
F.A	Female	N	41	Clinic 9	Private	Badagry	Urban	Married	3	Vet. Doctor		Tertiary	12	Yes	Yes	Yes	Yes	Yes	Yes	Yes	Yes	Yes
LP	Female	N	41	Clinic 9	Private	Badagry	Urban	Married	3	Vet. Doctor		Tertiary	12	Yes	Yes	Yes	Yes	Yes	Yes	Yes	Yes	Yes
B.F	Male	N	40	Clinic 5	Private	Ikeja	Urban	Married	3	Vet. Doctor		Tertiary	14	Yes	Yes	Yes	Yes	Yes	Yes	Yes	Yes	Yes
Bulus flang	Male	N	40	Clinic 5	Private	Ikeja	Urban	Married	3	Vet. Doctor		Tertiary	14	Yes	Yes	Yes	Yes	Yes	Yes	Yes	Yes	Yes
J.O.J	Male	N	52	Clinic 7	Government	Lagos island	Semi-Urban	Married		Others	Security	bellow tertiary	15	Yes	Yes	Yes	Yes	Yes	Yes	Yes	Yes	Yes
JoJ	Male	N	52	Clinic 7	Government	Lagos island	Semi-Urban	Married		Others	Security	bellow tertiary	15	Yes	Yes	Yes	Yes	Yes	Yes	Yes	Yes	Yes
S. B	Male	N	41	Clinic 7	Government	Badagry	Semi-Urban	Married	3	Vet. Doctor		Tertiary	18	Yes	Yes	Yes	Yes	Yes	Yes	Yes	Yes	Yes
Dr. Sarumoh B	Male	N	41	Clinic 5	Private	Badagry	Semi-Urban	Married	3	Vet. Doctor		Tertiary	18	Yes	Yes	Yes	Yes	Yes	Yes	Yes	Yes	Yes
R.N	Male	P	52	Clinic 7	Government	Lagos island	Urban	Married	5	Vet. Doctor		Tertiary	20	Yes	Yes	Yes	Yes	Yes	Yes	Yes	Yes	Yes
Rufai Nuru	Male	P	52	Clinic 7	Government	Lagos island	Urban	Married	5	Vet. Doctor		Tertiary	20	Yes	Yes	Yes	No	Yes	Yes	Yes	Yes	Yes
O. k	Male	P	46	Clinic 1	Government	Ikeja	Urban	Married	3	Vet. Doctor		Tertiary	21	Yes	Yes	Yes	Yes	Yes	Yes	Yes	Yes	Yes
Ol	Male	P	46	Clinic 1	Government	Ikeja	Urban	Married	3	Vet. Doctor		Tertiary	21	Yes	Yes	Yes	Yes	Yes	Yes	Yes	Yes	Yes
Dr. O	Female	N	47	Clinic 8	Government	Badagry	Urban	Married	3	Vet. Doctor		Tertiary	21	Yes	Yes	Yes	Yes	Yes	Yes	Yes	Yes	Yes
Dr. O	Female	N	47	Clinic 8	Government	Badagry	Urban	Married	3	Vet. Doctor		Tertiary	21	Yes	Yes	Yes	Yes	Yes	Yes	Yes	Yes	Yes
K.O	Male	N	51	Clinic 7	Government	Lagos island	Semi-Urban	Married		Vet. Doctor		Tertiary	21	Yes	Yes	Yes	Yes	Yes	Yes	Yes	Yes	Yes
Dr. O. M	Female	N	48	Clinic 4	Government	Ikeja	Urban	Married	5	Vet. Doctor		Tertiary	23	Yes	Yes	Yes	Yes	Yes	Yes	Yes	Yes	Yes
Dr. O.M	Female	N	48	Clinic 4	Government	Ikeja	Urban	Married	5	Vet. Doctor		Tertiary	23	Yes	Yes	Yes	Yes	Yes	Yes	Yes	Yes	Yes
O.O. E	Male	N	54	Clinic 6	Government	Badagry	Semi-Urban	Married	24	Vet. Doctor		Tertiary	26	Yes	Yes	Yes	Yes	Yes	Yes	Yes	Yes	Yes
Arowolo o	Female	N	65	Clinic 1	Government	Ikorodu	Semi-Urban	Married	3	Others	Cleaner	bellow tertiary	34	Yes	Yes	Yes	Yes	Yes	Yes	Yes	Yes	Yes
A.R	Female	N	65	Clinic 1	Government	Ikorodu	Semi-Urban	Married	3	Others	Cleaner	bellow tertiary	34	Yes	Yes	Yes	Yes	Yes	Yes	Yes	Yes	Yes
