# Supplementary material for: Prevalence and risk factors associated with SARS-CoV-2 infections among veterinary practitioners and dogs patients, June-August 2020, Lagos, Nigeria
Source: One Health Outlook. 2022 Mar 24;4:4. doi: 10.1186/s42522-022-00062-1 (PMC8942610; doi:10.1186/s42522-022-00062-1)
Supplement: Supplementary file 2 — Additional file 2: A Microsoft excel xlsx file format. Data used for multivariate analysis of risk factors responsible for the occurrence of COVID-19 infection among veterinary practitioners in Lagos June to August 2020. This is the file from which the multivariate analysis of significant risk factors from the bivariate analysis of table 3 was carried out, the result of this analysis gave rise to the result in table 5. [file 42522_2022_62_MOESM2_ESM.xlsx]

## Sheet: Sheet1
Covid-19 Status	Exposure to positive dog	Type of clinic	Gender	Marital status	Zone of residence	Residential location	Cadre of staff	Educational level	Goes to crowded places	Disinfect examination table after attending to dog
P	Not exposed	Government	Male	Married	Ikeja	Urban	Vet. Doctor	Tertiary	Yes	No
P	Not exposed	Government	Male	Married	Ikeja	Urban	Vet. Doctor	Tertiary	Yes	No
N	Not exposed	Government	Female	Single	Other LGAs	Semi-Urban	Vet. Doctor	Tertiary	Yes	Yes
N	Not exposed	Governmnet	Male	Married	Other LGAs	Semi-Urban	Others	Bellow tertiary	No	Yes
N	Not exposed	Government	Female	Married	Other LGAs	Semi-Urban	Others	Bellow tertiary	No	Yes
N	Not exposed	Government	Male	Married	Other LGAs	Semi-Urban	Others	Tertiary	Yes	Yes
N	Not exposed	Government	Female	Single	Other LGAs	Semi-Urban	Vet. Doctor	Tertiary	Yes	Yes
N	Not exposed	Government	Female	Single	Other LGAs	Semi-Urban	Vet. Doctor	Tertiary	Yes	Yes
N	Not exposed	Governmnet	Male	Married	Other LGAs	Semi-Urban	Others	Bellow tertiary	No	Yes
N	Not exposed	Government	Female	Married	Other LGAs	Semi-Urban	Others	Bellow tertiary	No	Yes
N	Not exposed	Government	Male	Married	Other LGAs	Semi-Urban	Others	Tertiary	Yes	Yes
N	Not exposed	Government	Female	Single	Other LGAs	Semi-Urban	Vet. Doctor	Tertiary	Yes	Yes
N	Exposed	Private	Male	Single	Other LGAs	Urban	Vet. Doctor	Tertiary	Yes	Yes
N	Exposed	Private	Female	Married	Other LGAs	Semi-Urban	Others	Tertiary	Yes	Yes
N	Exposed	Private	Female	Single	Other LGAs	Semi-Urban	Others	Tertiary	No	Yes
N	Exposed	Private	Female	Single	Other LGAs	Semi-Urban	Others	Bellow tertiary	No	Yes
N	Exposed	Prevate	Male	Single	Other LGAs	Urban	Vet. Doctor	Tertiary	Yes	Yes
N	Exposed	Private	Female	Married	Other LGAs	Semi-Urban	Others	Tertiary	Yes	Yes
N	Exposed	Private	Female	Single	Other LGAs	Semi-Urban	Others	Tertiary	No	Yes
N	Exposed	Private	Female	Single	Other LGAs	Semi-Urban	Others	Bellow tertiary	No	Yes
P	Exposed	Private	Male	Married	Ikeja	Urban	Vet. Doctor	Tertiary	No	Yes
P	Exposed	Private	Male	Married	Ikeja	Urban	Vet. Doctor	Tertiary	No	Yes
P	Exposed	Private	Male	Single	Ikeja	Urban	Vet. Doctor	Tertiary	No	Yes
P	Exposed	Private	Male	Single	Ikeja	Urban	Others	Tertiary	No	Yes
P	Exposed	Private	Female	Single	Other LGAs	Urban	Vet. Doctor	Tertiary	No	Yes
P	Exposed	Private	Female	Single	Ikeja	Urban	Vet. Doctor	Tertiary	Yes	Yes
P	Exposed	Private	Female	Single	Ikeja	Urban	Others	Tertiary	Yes	Yes
P	Exposed	Private	Male	Single	Ikeja	Urban	Vet. Doctor	Tertiary	Yes	Yes
P	Exposed	Private	Male	Married	Ikeja	Urban	Vet. Doctor	Tertiary	No	Yes
P	Exposed	Private	Male	Married	Ikeja	Urban	Vet. Doctor	Tertiary	No	Yes
P	Exposed	Private	Male	Single	Ikeja	Urban	Vet. Doctor	Tertiary	No	Yes
P	Exposed	Private	Male	Single	Ikeja	Urban	Others	Tertiary	No	Yes
P	Exposed	Private	Female	Single	Other LGAs	Urban	Vet. Doctor	Tertiary	No	Yes
P	Exposed	Private	Female	Single	Ikeja	Urban	Vet. Doctor	Tertiary	Yes	Yes
P	Exposed	Private	Female	Single	Ikeja	Urban	Others	Tertiary	Yes	Yes
P	Exposed	Private	Male	Single	Ikeja	Urban	Vet. Doctor	Tertiary	Yes	Yes
P	Not exposed	Government	Male	Married	Other LGAs	Rural	Others	Bellow tertiary	No	No
P	Not exposed	Government	Female	Married	Other LGAs	Urban	Others	Bellow tertiary	No	Yes
P	Not exposed	Government	Male	Single	Other LGAs	Semi-Urban	Vet. Doctor	Tertiary	Yes	Yes
P	Not exposed	Government	Male	Married	Other LGAs	Urban	Vet. Doctor	Tertiary	Yes	Yes
P	Not exposed	Government	Male	Married	Ikeja	Urban	Vet. Doctor	Tertiary	No	Yes
P	Not exposed	Government	Female	Married	Other LGAs	Urban	Others	Bellow tertiary	No	Yes
P	Not exposed	Government	Male	Single	Other LGAs	Semi-Urban	Vet. Doctor	Tertiary	Yes	Yes
P	Not exposed	Government	Male	Married	Other LGAs	Urban	Vet. Doctor	Tertiary	Yes	Yes
P	Not exposed	Government	Male	Married	Ikeja	Urban	Vet. Doctor	Tertiary	No	Yes
N	Not exposed	Government	Male	Single		Urban	Others	Tertiary	No	Yes
N	Not exposed	Gesverrnent	Female	Married	Other LGAs	Semi-Urban	Others	Bellow tertiary	No	Yes
N	Not exposed	Government	Female	Married	Ikeja	Urban	Vet. Doctor	Tertiary	No	Yes
N	Not exposed	Government	Male	Married	Other LGAs	Urban	Others	Tertiary	Yes	Yes
N	Not exposed	Government	Male	Single	Other LGAs	Urban	Vet. Doctor	Tertiary	Yes	Yes
N	Not exposed	Government	Female	Single	Ikeja	Urban	Vet. Doctor	Tertiary	No	Yes
N	Not exposed	Government	Male	Married	Other LGAs	Rural	Others	Bellow tertiary	No	No
N	Not exposed	Government	Male	Single		Urban	Others	Tertiary	No	Yes
N	Not exposed	Gesverrneet	Female	Married	Other LGAs	Semi-Urban	Others	Bellow tertiary	No	Yes
N	Not exposed	Government	Female	Married	Ikeja	Urban	Vet. Doctor	Tertiary	No	Yes
N	Not exposed	Government	Male	Married	Other LGAs	Urban	Others	Tertiary	Yes	Yes
N	Not exposed	Government	Male	Single	Other LGAs	Urban	Vet. Doctor	Tertiary	Yes	Yes
N	Not exposed	Government	Female	Single	Ikeja	Urban	Vet. Doctor	Tertiary	No	Yes
N	Not exposed	Private	Male	Married	Ikeja	Urban	Others	Bellow tertiary	No	Yes
N	Not exposed	Private	Female	Single	Ikeja	Urban	Others	Bellow tertiary	No	Yes
N	Not exposed	Private	Female	Married	Ikeja	Urban	Others	Bellow tertiary	No	Yes
N	Not exposed	Private	Female	Married	Ikeja	Urban	Others	Bellow tertiary	No	Yes
N	Not exposed	Private	Female	Married	Ikeja	Urban	Others	Bellow tertiary	No	Yes
N	Not exposed	Private	Male	Married	Ikeja	Urban	Vet. Doctor	Bellow tertiary	No	Yes
N	Not exposed	Private	Female	Married	Ikeja	Urban	Others	Bellow tertiary	Yes	Yes
N	Not exposed	Private	Female	Married	Ikeja	Urban	Others	Tertiary	No	Yes
N	Not exposed	Private	Male	Married	Ikeja	Urban	Others	Tertiary	No	Yes
N	Not exposed	Private	Male	Single	Ikeja	Urban	Vet. Doctor	Tertiary	No	Yes
N	Not exposed	Private	Male	Married	Ikeja	Urban	Vet. Doctor	Tertiary	Yes	Yes
N	Not exposed	Private	Male	Married	Ikeja	Urban	Others	Bellow tertiary	No	Yes
N	Not exposed	Private	Female	Single	Ikeja	Urban	Others	Bellow tertiary	No	Yes
N	Not exposed	Private	Female	Married	Ikeja	Urban	Others	Bellow tertiary	No	Yes
N	Not exposed	Private	Female	Married	Ikeja	Urban	Others	Bellow tertiary	No	Yes
N	Not exposed	Private	Female	Married	Ikeja	Urban	Others	Bellow tertiary	No	Yes
N	Not exposed	Private	Male	Married	Ikeja	Urban	Vet. Doctor	Bellow tertiary	No	Yes
N	Not exposed	Private	Female	Married	Ikeja	Urban	Others	Tertiary	No	Yes
N	Not exposed	Private	Male	Married	Ikeja	Urban	Others	Tertiary	No	Yes
N	Not exposed	Private	Male	Single	Ikeja	Urban	Vet. Doctor	Tertiary	No	Yes
N	Not exposed	Private	Male	Married	Ikeja	Urban	Vet. Doctor	Tertiary	Yes	Yes
N	Not exposed	Private	Male	Married	Other LGAs	Semi-Urban	Vet. Doctor	Tertiary	Yes	Yes
N	Not exposed	Private	Female	Married	Ikeja	Urban	Others	Bellow tertiary	Yes	Yes
N	Not exposed	Government	Male	Married	Other LGAs	Semi-Urban		Tertiary	No	Yes
N	Not exposed	Government	Male	Married	Other LGAs	Semi-Urban	Vet. Doctor	Tertiary	No	Yes
N	Not exposed	Government	Male	Married	Other LGAs	Semi-Urban	Others	Tertiary	No	Yes
N	Not exposed	Government	Male	Married	Other LGAs	Semi-Urban	Vet. Doctor	Tertiary	No	Yes
P	Not exposed	Government	Male	Married	Other LGAs	Urban	Vet. Doctor	Tertiary	No	Yes
P	Not exposed	Government	Male	Married	Other LGAs	Urban	Vet. Doctor	Tertiary	No	Yes
N	Not exposed	Government	Male	Married	Other LGAs	Semi-Urban	Vet. Doctor	Tertiary	Yes	Yes
N	Not exposed	Government	Male	Married	Other LGAs	Semi-Urban	Vet. Doctor	Tertiary	Yes	Yes
N	Not exposed	Government	Female	Married	Other LGAs	Urban	Vet. Doctor	Tertiary	Yes	Yes
N	Not exposed	Government	Male	Married	Other LGAs	Semi-Urban	Others	Bellow tertiary	Yes	Yes
N	Not exposed	Government	Male	Married	Other LGAs	Semi-Urban	Vet. Doctor	Tertiary	Yes	Yes
N	Not exposed	Government	Female	Married	Other LGAs	Urban	Vet. Doctor	Tertiary	Yes	Yes
N	Not exposed	Government	Male	Married	Other LGAs	Semi-Urban	Others	Bellow tertiary	Yes	Yes
N	Not exposed	Government	Male	Married	Other LGAs	Urban	Vet. Doctor	Tertiary	Yes	Yes
N	Not exposed	Government	Female	Married	Other LGAs	Urban	Vet. Doctor	Tertiary	Yes	Yes
N	Not exposed	Government	Male	Married	Other LGAs	Urban	Vet. Doctor	Tertiary	Yes	Yes
N	Not exposed	Government	Female	Married	Other LGAs	Urban	Vet. Doctor	Tertiary	Yes	Yes
N	Not exposed	Private	Female	Married	Other LGAs	Urban	Vet. Doctor	Tertiary	Yes	Yes
N	Not exposed	Private	Female	Married	Other LGAs	Urban	Vet. Doctor	Tertiary	Yes	Yes
N	Not exposed	Private	Male	Married	Other LGAs	Urban	Others	Tertiary	Yes	Yes
N	Not exposed	Private	Male	Married	Other LGAs	Urban	Others	Tertiary	Yes	No
N	Not exposed	Private	Male	Married	Other LGAs	Semi-Urban	Others	Tertiary	Yes	Yes
N	Not exposed	Private	Male	Single	Other LGAs	Semi-Urban	Vet. Doctor	Tertiary	Yes	Yes
N	Not exposed	Private	Male	Married	Other LGAs	Urban	Vet. Doctor	Tertiary	Yes	Yes
N	Not exposed	Private	Female	Married	Other LGAs	Urban	Vet. Doctor	Tertiary	Yes	Yes
N	Not exposed	Private	Female	Married	Other LGAs	Urban	Vet. Doctor	Tertiary	Yes	Yes
N	Not exposed	Private	Male	Married	Other LGAs	Urban	Others	Tertiary	Yes	Yes
N	Not exposed	Private	Male	Married	Other LGAs	Urban	Others	Tertiary	Yes	No
N	Not exposed	Private	Male	Married	Other LGAs	Semi-Urban	Others	Tertiary	Yes	Yes
N	Not exposed	Private	Male	Single	Other LGAs	Semi-Urban	Vet. Doctor	Tertiary	Yes	Yes
N	Not exposed	Private	Male	Married	Other LGAs	Urban	Vet. Doctor	Tertiary	Yes	Yes
